# Supplementary material for: Dual roles of neutrophils in metastatic colonization are governed by the host NK cell status
Source: Nat Commun. 2020 Sep 1;11:4387. doi: 10.1038/s41467-020-18125-0 (PMC7463263; doi:10.1038/s41467-020-18125-0)
Supplement: Supplementary file 4 — Source Data [file 41467_2020_18125_MOESM4_ESM.xlsx]

## Sheet: 1b
		B6 mice
		Photon of flux
												(× 10e7 p/s)
			PBS					G-CSF
		day 11	0.02646	0.453	0.2844	0.1025	0.08731	0.5388	0.4195	0.4981	0.2921	0.7923
		day 13	1.512	1.027	0.3945	0.3358	0.1922	3.006	1.791	0.7023	0.3601	1.772
		day 15	0.4824	1.539	0.3406	0.3967	0.9882	2.549	4.279	1.92	0.7196	0.7221

## Sheet: 1c
		NOD-scid mice
		Photon of flux
												(× 10e7 p/s)
			PBS					G-CSF
		day 11	0.2625	0.04755	0.02377	0.06992	0.03493	1.229	0.0509	0.1391	0.0396	0.1081
		day 13	0.04789	0.0868	0.02703	0.1565	0.1301	2.043	0.3403	0.3169	1.529	0.6496
		day 15	0.2033	0.4641	0.2063	0.4704	0.2361	0.7389	3.802	0.8255	2.603	1.967

## Sheet: 1d
		NSG mice
		Photon of flux
												(× 10e8 p/s)
			PBS					G-CSF
		Day 6	0.5453	0.6675	0.4493	0.806	0.4138	0.1993	0.2827	0.2125	0.4895	0.1807
		Day 7	2.487	1.571	2.368	1.196	2.003	0.4213	1.038	0.805	1.06	0.881
		Day 8	2.222	2.764	2.947	2.354	1.729	0.391	1.719	0.749	0.716	1.212

## Sheet: 1f
		NOD-scid mice
			Photon of flux					Photon of flux
			IgG (Day 20)					anti-asialo GM1 (Day 12)
				(× 10e8 p/s)					(× 10e8 p/s)
			PBS	G-CSF				PBS	G-CSF
			0.623	1.265				30.25	17.96
			0.799	11.04				26.16	12.28
			0.583	4.5				36.21	14.02
			0.754	8.76				47.94	9.68
			0.958	11.07				27.16	8.58
								23.68	14.69

## Sheet: 1g
		B6-scid mice
			Photon of flux
			IgG (Day 20)					anti-NK1.1 (Day 12)
				(× 10e6 p/s)					(× 10e7 p/s)
			PBS	G-CSF				PBS	G-CSF
			1.428	31.27				17.85	7.219
			2.333	46.78				10.25	8.938
			3.94	31.61				19.98	2.172
			17.62	54.43				5.659	6.119
			1.084	36.57				12.88	7.577

## Sheet: 2b
		Photon of flux		(× 10e6 p/s)
			NSG E0771									NSG E0771-GCSF									Scid E0771									Scid E0771-GCSF
		Day 2	0.4023	0.6447	0.8343	0.8248	1.456	1.1	0.5553	0.4523	0.6629	0.4931	0.7902	0.4536	0.3584	0.4256	0.3741	0.8573	0.5714	0.7552	0.2837	0.5047	0.3463	0.3353	0.2538	0.2327	0.3126	0.2641	0.2697	0.2346	0.269	0.2918	0.3879	0.321	0.4359	0.6777	0.5871	0.4096
		Day 4	1.987	2.884	2.289	3.336	4.832	5.912	1.133	5.331	1.895	1.297	2.811	0.6427	2.072	1.999	0.0215	1.635	2.163	3.092	0.3123	0.2134	0.6205	0.24886	0.2711	0.3164	0.2587	0.2822	0.2834	0.227	0.2393	0.2261	0.2191	0.3432	0.2641	0.2859	0.9076	0.5203
		Day 6	24.16	45.27	21.88	23.32	18.93	29.27	18.7	20.18	36.81	16.24	11.8	22.33	16.62	14.69	22.33	23.25	10.97	17.55	0.2265	0.2321	0.2755	0.4144	0.2492	0.6946	0.2158	0.5393	0.6612	0.2702	0.7366	1.45	0.3506	0.5854	0.5776	0.4614	0.4573	0.3856
		Day 8	46.02	77.49	28.04	41.023	29.87	36.21	115	62.54	55.99	18.58	29.25	30.11	13.84	33.49	40.5	27.15	40	25.66	0.2274	1.109	0.8977	0.4886	0.9855	0.3737	0.7383	0.3238	0.3699	0.7498	2.645	1.633	2.01	3.308	5.109	0.2653	0.5607	0.3291
		Day 10																			0.8005	1.123	1.205	1.253	0.5146	0.2121	0.838	0.5595	0.5018	3.566	0.3234	1.175	0.4186	3.582	0.99	2.241	3.904	8.656
		Day 12																			0.7193	0.2735	1.318	0.7247	0.5125	0.4948	3.569	2.359	0.412	10.64	12.82	0.1378	2.61	2.474	6.724	4.223	4.635	12.56

## Sheet: 2d
				NSG mice
				Photon of flux
						(× 10e7 p/s)
				E0771-Luc	E0771-Luc-GCSF
				8.572	1.407
				5.219	1.981
				8.691	3.212
				1.726	0.403
				7.858	1.47
				1.867	1.698
				3.489	0.723
				20.94	0.263
				3.996	1.053
				0.741	0.487

## Sheet: 2e
				NSG mice
				Primary weight (g)
				E0771-Luc	E0771-Luc-GCSF
				1.91	1.77
				2.59	1.61
				1.78	1.79
				1.89	2.01
				1.76	1.89
				1.9	1.98
				2.23	2.2
				1.8	2.06
				1.78	1.89
				1.89	1.79

## Sheet: 2f
				NOD-scid mice
				Photon of flux
						(× 10e6 p/s)
				E0771-Luc	E0771-Luc-GCSF
				0.71	15.95
				1.053	40.22
				2.163	5.169
				0.267	8.096
				1.563	5.949
				4.166	3.925
				1.889	28.01
				0.84	26.04

## Sheet: 2g
				NOD-scid mice
				Primary weight (g)
				E0771-Luc	E0771-Luc-GCSF
				4.75	4.77
				4.87	4.98
				4.09	4.67
				4.98	5.34
				4.78	4.29
				5.03	4.88
				4.21	4.46
				4.55	4.82

[truncated: 60 more sheets: 2i, 2j, 3c, 3e, 3f, 3g, 3h, 3i, 4b, 4c, 4d, 4f, 4g, 4h, 4j, 4k, 5b, 5c, 5d, 5e …]
